# Supplementary material for: Peanut and Soy Protein-Based Emulsion Gels Loaded with Curcumin as a New Fat Substitute in Sausages: A Comparative Study
Source: Gels. 2025 Jan 13;11(1):62. doi: 10.3390/gels11010062 (PMC11765018; doi:10.3390/gels11010062)
Supplement: Supplementary file 1 [file gels-11-00062-s001.zip]

Archive with 1 entries (1 files):
- gels-3395806-supplementary.pdf
